# Supplementary material for: The Effect of Attentional Manipulation on Cough Reflex Sensitivity in Individuals with Refractory Chronic Cough and Healthy Controls
Source: J Clin Med. 2025 Jun 12;14(12):4199. doi: 10.3390/jcm14124199 (PMC12194027; doi:10.3390/jcm14124199)
Supplement: Supplementary file 1 [file jcm-14-04199-s001.zip]

Archive with 1 entries (1 files):
- jcm-3618874-supplementary.pdf
